# Supplementary material for: Identification of Disease-Related Genes That Are Common between Alzheimer’s and Cardiovascular Disease Using Blood Genome-Wide Transcriptome Analysis
Source: Biomedicines. 2021 Oct 23;9(11):1525. doi: 10.3390/biomedicines9111525 (PMC8614900; doi:10.3390/biomedicines9111525)
Supplement: Supplementary file 1 [file biomedicines-09-01525-s001.zip]

Archive with 1 entries (1 files):
- biomedicines-1404235-supplementary.pdf
